# Supplementary material for: Impact of Solubilized Substances on the Techno-Functional, Pasting and Rheological Properties of Ultrasound-Modified Rice, Tef, Corn and Quinoa Flours
Source: Foods. 2023 Jan 20;12(3):484. doi: 10.3390/foods12030484 (PMC9914575; doi:10.3390/foods12030484)
Supplement: Supplementary file 1 [file foods-12-00484-s001.zip]

Archive with 1 entries (1 files):
- foods-2137042-supplementary.pdf
